# Supplementary material for: Reduced Heme Levels Underlie the Exponential Growth Defect of the Shewanella oneidensis hfq Mutant
Source: PLoS One. 2014 Oct 30;9(10):e109879. doi: 10.1371/journal.pone.0109879 (PMC4214671; doi:10.1371/journal.pone.0109879)
Supplement: Data S1 — Data from QPCR experiments and primer set efficiency analyses. (XLSX) [file pone.0109879.s001.xlsx]

## Sheet: gtrA normalized to 16S
Well	Well Name	Dye	Well Type	Replicate	Threshold (dRn)	Ct (dRn)	Rel. Quant. to Cal. (dRn)	Rel. Quant. to Cal. Avg. (dRn)	Tm Product 1 (-R'(T))
A1	MR1 4hr gtrA B1T1	ROX	Calibrator	1	Reference	Reference	Reference	Reference	85.05
A1	MR1 4hr gtrA B1T1	gtrA	Calibrator	1	0.2594	22.35	1.02	1	80.33
A2	MR1 4hr gtrA B1T2	ROX	Calibrator	1	Reference	Reference	Reference	Reference	92.08		BIO1 data			ttest
A2	MR1 4hr gtrA B1T2	gtrA	Calibrator	1	0.2594	22.37	1	1	80.33			1.02	0.632	3.41899e-05
A3	MR1 4hr gtrA B1T3	ROX	Calibrator	1	Reference	Reference	Reference	Reference	92.55			1	0.648
A3	MR1 4hr gtrA B1T3	gtrA	Calibrator	1	0.2594	22.4	0.982	1	80.33			0.982	0.598
B1	hfq 4hr gtrA B1T1	ROX	Unknown	3	Reference	Reference	Reference	Reference	86.58		mean	1.00067	0.626
B1	hfq 4hr gtrA B1T1	gtrA	Unknown	3	0.2594	23.05	0.632	0.626	80.23		SD	0.0190088	0.0255343
B2	hfq 4hr gtrA B1T2	ROX	Unknown	3	Reference	Reference	Reference	Reference	91.58
B2	hfq 4hr gtrA B1T2	gtrA	Unknown	3	0.2594	23.01	0.648	0.626	80.23
B3	hfq 4hr gtrA B1T3	ROX	Unknown	3	Reference	Reference	Reference	Reference	90.5
B3	hfq 4hr gtrA B1T3	gtrA	Unknown	3	0.2594	23.13	0.598	0.626	80.23
C1	MR1 4hr 16S B1T1	ROX	Calibrator	5	Reference	Reference	Reference	Reference	84.08
C1	MR1 4hr 16S B1T1	So16S	Calibrator	5	0.1169	11.11	Normalizer	Normalizer	81.75
C2	MR1 4hr 16S B1T2	ROX	Calibrator	5	Reference	Reference	Reference	Reference	89.05
C2	MR1 4hr 16S B1T2	So16S	Calibrator	5	0.1169	11.06	Normalizer	Normalizer	81.75
C3	MR1 4hr 16S B1T3	ROX	Calibrator	5	Reference	Reference	Reference	Reference	90.03
C3	MR1 4hr 16S B1T3	So16S	Calibrator	5	0.1169	11.08	Normalizer	Normalizer	81.25
D1	hfq 4hr 16S B1T1	ROX	Unknown	7	Reference	Reference	Reference	Reference	92.58
D1	hfq 4hr 16S B1T1	So16S	Unknown	7	0.1169	11.09	Normalizer	Normalizer	81.65
D2	hfq 4hr 16S B1T2	ROX	Unknown	7	Reference	Reference	Reference	Reference	87.6
D2	hfq 4hr 16S B1T2	So16S	Unknown	7	0.1169	11.1	Normalizer	Normalizer	81.15
D3	hfq 4hr 16S B1T3	ROX	Unknown	7	Reference	Reference	Reference	Reference	85.6
D3	hfq 4hr 16S B1T3	So16S	Unknown	7	0.1169	11.1	Normalizer	Normalizer	81.15
Well	Well Name	Dye	Well Type	Replicate	Threshold (dRn)	Ct (dRn)	Rel. Quant. to Cal. (dRn)	Rel. Quant. to Cal. Avg. (dRn)	Tm Product 1 (-R'(T))
A1	MR1 4hr gtrA B3T1	ROX	Calibrator	1	Reference	Reference	Reference	Reference	89.58		BIO3 data			ttest
A1	MR1 4hr gtrA B3T1	gtrA	Calibrator	1	0.4383	23.04	1.01	1	80.25			1.01	0.631	0.000742098
A2	MR1 4hr gtrA B3T2	ROX	Calibrator	1	Reference	Reference	Reference	Reference	92.6			1.05	0.678
A2	MR1 4hr gtrA B3T2	gtrA	Calibrator	1	0.4383	22.99	1.05	1	80.25			0.938	0.677
A3	MR1 4hr gtrA B3T3	ROX	Calibrator	1	Reference	Reference	Reference	Reference	92.6		mean	0.999333	0.662
A3	MR1 4hr gtrA B3T3	gtrA	Calibrator	1	0.4383	23.15	0.938	1	80.25		SD	0.0567568	0.0268514
B1	hfq 4hr gtrA B3T1	ROX	Unknown	3	Reference	Reference	Reference	Reference	90.58
B1	hfq 4hr gtrA B3T1	gtrA	Unknown	3	0.4383	24.36	0.631	0.662	80.25
B2	hfq 4hr gtrA B3T2	ROX	Unknown	3	Reference	Reference	Reference	Reference	93.08
B2	hfq 4hr gtrA B3T2	gtrA	Unknown	3	0.4383	24.26	0.678	0.662	80.25
B3	hfq 4hr gtrA B3T3	ROX	Unknown	3	Reference	Reference	Reference	Reference	88.58
B3	hfq 4hr gtrA B3T3	gtrA	Unknown	3	0.4383	24.26	0.677	0.662	80.25
C1	MR1 4hr 16S B3T1	ROX	Calibrator	5	Reference	Reference	Reference	Reference	82.08
C1	MR1 4hr 16S B3T1	So16S	Calibrator	5	0.413	12.48	Normalizer	Normalizer	81.7
C2	MR1 4hr 16S B3T2	ROX	Calibrator	5	Reference	Reference	Reference	Reference	91.58
C2	MR1 4hr 16S B3T2	So16S	Calibrator	5	0.413	12.38	Normalizer	Normalizer	81.7
C3	MR1 4hr 16S B3T3	ROX	Calibrator	5	Reference	Reference	Reference	Reference	91.58
C3	MR1 4hr 16S B3T3	So16S	Calibrator	5	0.413	12.43	Normalizer	Normalizer	81.7
D1	hfq 4hr 16S B3T1	ROX	Unknown	7	Reference	Reference	Reference	Reference	85.58
D1	hfq 4hr 16S B3T1	So16S	Unknown	7	0.413	13.11	Normalizer	Normalizer	81.65
D2	hfq 4hr 16S B3T2	ROX	Unknown	7	Reference	Reference	Reference	Reference	91.6
D2	hfq 4hr 16S B3T2	So16S	Unknown	7	0.413	13	Normalizer	Normalizer	81.65
D3	hfq 4hr 16S B3T3	ROX	Unknown	7	Reference	Reference	Reference	Reference	90.58
D3	hfq 4hr 16S B3T3	So16S	Unknown	7	0.413	13.06	Normalizer	Normalizer	81.65
Well	Well Name	Dye	Well Type	Replicate	Threshold (dRn)	Ct (dRn)	Rel. Quant. to Cal. (dRn)	Rel. Quant. to Cal. Avg. (dRn)	Tm Product 1 (-R'(T))
A1	MR1 4hr gtrA B4T1	ROX	Calibrator	1	Reference	Reference	Reference	Reference	87.55		BIO4 data			ttest
A1	MR1 4hr gtrA B4T1	gtrA	Calibrator	1	0.0477	19.47	0.936	1	80.3			0.936	0.574	0.00099261
A2	MR1 4hr gtrA B4T2	ROX	Calibrator	1	Reference	Reference	Reference	Reference	90.08			1.06	0.597
A2	MR1 4hr gtrA B4T2	gtrA	Calibrator	1	0.0477	19.3	1.06	1	80.3			1.01	0.665
A3	MR1 4hr gtrA B4T3	ROX	Calibrator	1	Reference	Reference	Reference	Reference	84.55		mean	1.002	0.612
A3	MR1 4hr gtrA B4T3	gtrA	Calibrator	1	0.0477	19.37	1.01	1	80.3		SD	0.0623859	0.0473181
B1	hfq 4hr gtrA B4T1	ROX	Unknown	3	Reference	Reference	Reference	Reference	89.58
B1	hfq 4hr gtrA B4T1	gtrA	Unknown	3	0.0477	20.22	0.574	0.612	80.25
B2	hfq 4hr gtrA B4T2	ROX	Unknown	3	Reference	Reference	Reference	Reference	91.6
B2	hfq 4hr gtrA B4T2	gtrA	Unknown	3	0.0477	20.16	0.597	0.612	80.25
B3	hfq 4hr gtrA B4T3	ROX	Unknown	3	Reference	Reference	Reference	Reference	90.6
B3	hfq 4hr gtrA B4T3	gtrA	Unknown	3	0.0477	20	0.665	0.612	80.25
C1	MR1 4hr 16S B4T1	ROX	Calibrator	5	Reference	Reference	Reference	Reference	84.53
C1	MR1 4hr 16S B4T1	So16S	Calibrator	5	0.1563	12.06	Normalizer	Normalizer	81.7
C2	MR1 4hr 16S B4T2	ROX	Calibrator	5	Reference	Reference	Reference	Reference	90.1
C2	MR1 4hr 16S B4T2	So16S	Calibrator	5	0.1563	12.07	Normalizer	Normalizer	81.7
C3	MR1 4hr 16S B4T3	ROX	Calibrator	5	Reference	Reference	Reference	Reference	85.03
C3	MR1 4hr 16S B4T3	So16S	Calibrator	5	0.1563	12.16	Normalizer	Normalizer	81.7
D1	hfq 4hr 16S B4T1	ROX	Unknown	7	Reference	Reference	Reference	Reference	93.08
D1	hfq 4hr 16S B4T1	So16S	Unknown	7	0.1563	12	Normalizer	Normalizer	81.65
D2	hfq 4hr 16S B4T2	ROX	Unknown	7	Reference	Reference	Reference	Reference	92.1
D2	hfq 4hr 16S B4T2	So16S	Unknown	7	0.1563	12.21	Normalizer	Normalizer	81.65
D3	hfq 4hr 16S B4T3	ROX	Unknown	7	Reference	Reference	Reference	Reference	87.6
D3	hfq 4hr 16S B4T3	So16S	Unknown	7	0.1563	12.18	Normalizer	Normalizer	81.25
							gtrA 4 hrs MR-1 vs hfq mutant
							normalized to 16S
						MR-1	hfq mutant	ttest
					BIO1	1	0.626	1.61488e-05
					BIO3	1	0.662
					BIO4	1	0.612
					mean	1	0.633333
					SD	0	0.0257941

## Sheet: gtrA normalized to recA
Well	Well Name	Dye	Well Type	Replicate	Threshold (dRn)	Ct (dRn)	Rel. Quant. to Cal. (dRn)	Rel. Quant. to Cal. Avg. (dRn)	Tm Product 1 (-R'(T))
A1	MR1 4hr gtrA B1T1	ROX	Calibrator	1	Reference	Reference	Reference	Reference	85.05
A1	MR1 4hr gtrA B1T1	gtrA	Calibrator	1	0.2594	22.35	1.02	1	80.33		BIO1 data			ttest
A2	MR1 4hr gtrA B1T2	ROX	Calibrator	1	Reference	Reference	Reference	Reference	92.08			1.02	0.668	6.19214e-05
A2	MR1 4hr gtrA B1T2	gtrA	Calibrator	1	0.2594	22.37	1	1	80.33			1	0.686
A3	MR1 4hr gtrA B1T3	ROX	Calibrator	1	Reference	Reference	Reference	Reference	92.55			0.982	0.632
A3	MR1 4hr gtrA B1T3	gtrA	Calibrator	1	0.2594	22.4	0.982	1	80.33		mean	1.00067	0.662
B1	hfq 4hr gtrA B1T1	ROX	Unknown	3	Reference	Reference	Reference	Reference	86.58		SD	0.0190088	0.0274955
B1	hfq 4hr gtrA B1T1	gtrA	Unknown	3	0.2594	23.05	0.668	0.662	80.23
B2	hfq 4hr gtrA B1T2	ROX	Unknown	3	Reference	Reference	Reference	Reference	91.58
B2	hfq 4hr gtrA B1T2	gtrA	Unknown	3	0.2594	23.01	0.686	0.662	80.23
B3	hfq 4hr gtrA B1T3	ROX	Unknown	3	Reference	Reference	Reference	Reference	90.5
B3	hfq 4hr gtrA B1T3	gtrA	Unknown	3	0.2594	23.13	0.632	0.662	80.23
E1	MR1 4hr recA B1T1	ROX	Calibrator	9	Reference	Reference	Reference	Reference	86.6
E1	MR1 4hr recA B1T1	recA	Calibrator	9	0.3948	21.01	Normalizer	Normalizer	80.65
E2	MR1 4hr recA B1T2	ROX	Calibrator	9	Reference	Reference	Reference	Reference	92.1
E2	MR1 4hr recA B1T2	recA	Calibrator	9	0.3948	21.04	Normalizer	Normalizer	80.65
E3	MR1 4hr recA B1T3	ROX	Calibrator	9	Reference	Reference	Reference	Reference	86.6
E3	MR1 4hr recA B1T3	recA	Calibrator	9	0.3948	21.02	Normalizer	Normalizer	80.65
F1	hfq 4hr recA B1T1	ROX	Unknown	11	Reference	Reference	Reference	Reference	84.1
F1	hfq 4hr recA B1T1	recA	Unknown	11	0.3948	21.1	Normalizer	Normalizer	80.65
F2	hfq 4hr recA B1T2	ROX	Unknown	11	Reference	Reference	Reference	Reference	86.1
F2	hfq 4hr recA B1T2	recA	Unknown	11	0.3948	21.09	Normalizer	Normalizer	80.65
F3	hfq 4hr recA B1T3	ROX	Unknown	11	Reference	Reference	Reference	Reference	91.6
F3	hfq 4hr recA B1T3	recA	Unknown	11	0.3948	21.15	Normalizer	Normalizer	80.65
Well	Well Name	Dye	Well Type	Replicate	Threshold (dRn)	Ct (dRn)	Rel. Quant. to Cal. (dRn)	Rel. Quant. to Cal. Avg. (dRn)	Tm Product 1 (-R'(T))
A1	MR1 4hr gtrA B3T1	ROX	Calibrator	1	Reference	Reference	Reference	Reference	89.58
A1	MR1 4hr gtrA B3T1	gtrA	Calibrator	1	0.4383	23.04	1.01	1	80.25		BIO3 data			ttest
A2	MR1 4hr gtrA B3T2	ROX	Calibrator	1	Reference	Reference	Reference	Reference	92.6			1.01	0.612	0.00058736
A2	MR1 4hr gtrA B3T2	gtrA	Calibrator	1	0.4383	22.99	1.05	1	80.25			1.05	0.658
A3	MR1 4hr gtrA B3T3	ROX	Calibrator	1	Reference	Reference	Reference	Reference	92.6			0.938	0.657
A3	MR1 4hr gtrA B3T3	gtrA	Calibrator	1	0.4383	23.15	0.938	1	80.25		mean	0.999333	0.642333
B1	hfq 4hr gtrA B3T1	ROX	Unknown	3	Reference	Reference	Reference	Reference	90.58		SD	0.0567568	0.0262742
B1	hfq 4hr gtrA B3T1	gtrA	Unknown	3	0.4383	24.36	0.612	0.642	80.25
B2	hfq 4hr gtrA B3T2	ROX	Unknown	3	Reference	Reference	Reference	Reference	93.08
B2	hfq 4hr gtrA B3T2	gtrA	Unknown	3	0.4383	24.26	0.658	0.642	80.25
B3	hfq 4hr gtrA B3T3	ROX	Unknown	3	Reference	Reference	Reference	Reference	88.58
B3	hfq 4hr gtrA B3T3	gtrA	Unknown	3	0.4383	24.26	0.657	0.642	80.25
E1	MR1 4hr recA B3T1	ROX	Calibrator	9	Reference	Reference	Reference	Reference	84.1
E1	MR1 4hr recA B3T1	recA	Calibrator	9	0.323	20.48	Normalizer	Normalizer	81.15
E2	MR1 4hr recA B3T2	ROX	Calibrator	9	Reference	Reference	Reference	Reference	84.6
E2	MR1 4hr recA B3T2	recA	Calibrator	9	0.323	20.49	Normalizer	Normalizer	80.7
E3	MR1 4hr recA B3T3	ROX	Calibrator	9	Reference	Reference	Reference	Reference	89.6
E3	MR1 4hr recA B3T3	recA	Calibrator	9	0.323	20.51	Normalizer	Normalizer	80.65
F1	hfq 4hr recA B3T1	ROX	Unknown	11	Reference	Reference	Reference	Reference	88.6
F1	hfq 4hr recA B3T1	recA	Unknown	11	0.323	21.05	Normalizer	Normalizer	81.1
F2	hfq 4hr recA B3T2	ROX	Unknown	11	Reference	Reference	Reference	Reference	88.1
F2	hfq 4hr recA B3T2	recA	Unknown	11	0.323	21.02	Normalizer	Normalizer	81.1
F3	hfq 4hr recA B3T3	ROX	Unknown	11	Reference	Reference	Reference	Reference	92.6
F3	hfq 4hr recA B3T3	recA	Unknown	11	0.323	21.15	Normalizer	Normalizer	81.1
Well	Well Name	Dye	Well Type	Replicate	Threshold (dRn)	Ct (dRn)	Rel. Quant. to Cal. (dRn)	Rel. Quant. to Cal. Avg. (dRn)	Tm Product 1 (-R'(T))
A1	MR1 4hr gtrA B4T1	ROX	Calibrator	1	Reference	Reference	Reference	Reference	87.55
A1	MR1 4hr gtrA B4T1	gtrA	Calibrator	1	0.0477	19.47	0.936	1	80.3		BIO4 data			ttest
A2	MR1 4hr gtrA B4T2	ROX	Calibrator	1	Reference	Reference	Reference	Reference	90.08			0.936	0.721	0.00951619
A2	MR1 4hr gtrA B4T2	gtrA	Calibrator	1	0.0477	19.3	1.06	1	80.3			1.06	0.749
A3	MR1 4hr gtrA B4T3	ROX	Calibrator	1	Reference	Reference	Reference	Reference	84.55			1.01	0.836
A3	MR1 4hr gtrA B4T3	gtrA	Calibrator	1	0.0477	19.37	1.01	1	80.3		mean	1.002	0.768667
B1	hfq 4hr gtrA B4T1	ROX	Unknown	3	Reference	Reference	Reference	Reference	89.58		SD	0.0623859	0.0599694
B1	hfq 4hr gtrA B4T1	gtrA	Unknown	3	0.0477	20.22	0.721	0.768	80.25
B2	hfq 4hr gtrA B4T2	ROX	Unknown	3	Reference	Reference	Reference	Reference	91.6
B2	hfq 4hr gtrA B4T2	gtrA	Unknown	3	0.0477	20.16	0.749	0.768	80.25
B3	hfq 4hr gtrA B4T3	ROX	Unknown	3	Reference	Reference	Reference	Reference	90.6
B3	hfq 4hr gtrA B4T3	gtrA	Unknown	3	0.0477	20	0.836	0.768	80.25
E1	MR1 4hr recA B4T1	ROX	Calibrator	9	Reference	Reference	Reference	Reference	89.6
E1	MR1 4hr recA B4T1	recA	Calibrator	9	0.0847	18.98	Normalizer	Normalizer	80.7
E2	MR1 4hr recA B4T2	ROX	Calibrator	9	Reference	Reference	Reference	Reference	84.6
E2	MR1 4hr recA B4T2	recA	Calibrator	9	0.0847	19.35	Normalizer	Normalizer	80.7
E3	MR1 4hr recA B4T3	ROX	Calibrator	9	Reference	Reference	Reference	Reference	83.1
E3	MR1 4hr recA B4T3	recA	Calibrator	9	0.0847	19.05	Normalizer	Normalizer	80.7
F1	hfq 4hr recA B4T1	ROX	Unknown	11	Reference	Reference	Reference	Reference	90.6
F1	hfq 4hr recA B4T1	recA	Unknown	11	0.0847	19.56	Normalizer	Normalizer	81.15
F2	hfq 4hr recA B4T2	ROX	Unknown	11	Reference	Reference	Reference	Reference	88.1
F2	hfq 4hr recA B4T2	recA	Unknown	11	0.0847	19.4	Normalizer	Normalizer	80.65
F3	hfq 4hr recA B4T3	ROX	Unknown	11	Reference	Reference	Reference	Reference	87.1
F3	hfq 4hr recA B4T3	recA	Unknown	11	0.0847	19.5	Normalizer	Normalizer	80.65
							gtrA 4 hrs MR-1 vs hfq mutant
							normalized to recA
						MR-1	hfq mutant	ttest
					BIO1 mean	1	0.662	0.00138056
					BIO3 mean	1	0.642
					BIO4 mean	1	0.768
					mean	1	0.690667
					SD	0	0.0677151

## Sheet: 16S Q3 std curve data
Well	Well Name	Dye	Well Type	Replicate	Threshold (dRn)	Ct (dRn)	Quantity (copies)	RSq (dRn)	Slope (dRn)	Efficiency (%)	Ct Avg. Treated Ind. (dRn)	Ct SD Treated Ind. (dRn)	Tm Product 1 (-R'(T))
C1	16S Q3 1/4 T1	ROX	Standard	1	Reference	Reference	Reference	Reference	Reference	Reference	Reference	Reference	92.19
C1	16S Q3 1/4 T1	FAM	Standard	1	0.3595	10.23	0.0625	0.999	-3.299	101	10.17	0.1	81.38
C5	16S Q3 1/4 T2	ROX	Standard	1	Reference	Reference	Reference	Reference	Reference	Reference	Reference	Reference	92.2
C5	16S Q3 1/4 T2	FAM	Standard	1	0.3595	10.22	0.0625	0.999	-3.299	101	10.17	0.1	81.38
C9	16S Q3 1/4 T3	ROX	Standard	1	Reference	Reference	Reference	Reference	Reference	Reference	Reference	Reference	91.24
C9	16S Q3 1/4 T3	FAM	Standard	1	0.3595	10.06	0.0625	0.999	-3.299	101	10.17	0.1	81.35
C2	16S Q3 1/64 T1	ROX	Standard	2	Reference	Reference	Reference	Reference	Reference	Reference	Reference	Reference	86.96
C2	16S Q3 1/64 T1	FAM	Standard	2	0.3595	12.23	0.0156	0.999	-3.299	101	12.16	0.06	81.38
C6	16S Q3 1/64 T2	ROX	Standard	2	Reference	Reference	Reference	Reference	Reference	Reference	Reference	Reference	92.2
C6	16S Q3 1/64 T2	FAM	Standard	2	0.3595	12.14	0.0156	0.999	-3.299	101	12.16	0.06	81.38
C10	16S Q3 1/64 T3	ROX	Standard	2	Reference	Reference	Reference	Reference	Reference	Reference	Reference	Reference	91.24
C10	16S Q3 1/64 T3	FAM	Standard	2	0.3595	12.11	0.0156	0.999	-3.299	101	12.16	0.06	81.34
C3	16S Q3 1/256 T1	ROX	Standard	3	Reference	Reference	Reference	Reference	Reference	Reference	Reference	Reference	88.85
C3	16S Q3 1/256 T1	FAM	Standard	3	0.3595	14.18	0.0039	0.999	-3.299	101	14.1	0.09	81.38
C7	16S Q3 1/256 T2	ROX	Standard	3	Reference	Reference	Reference	Reference	Reference	Reference	Reference	Reference	89.39
C7	16S Q3 1/256 T2	FAM	Standard	3	0.3595	14	0.0039	0.999	-3.299	101	14.1	0.09	81.35
C11	16S Q3 1/256 T3	ROX	Standard	3	Reference	Reference	Reference	Reference	Reference	Reference	Reference	Reference	92.2
C11	16S Q3 1/256 T3	FAM	Standard	3	0.3595	14.12	0.0039	0.999	-3.299	101	14.1	0.09	81.34
C4	16S Q3 1/1024 T1	ROX	Standard	4	Reference	Reference	Reference	Reference	Reference	Reference	Reference	Reference	91.24
C4	16S Q3 1/1024 T1	FAM	Standard	4	0.3595	16.19	0.00098	0.999	-3.299	101	16.14	0.06	81.38
C8	16S Q3 1/1024 T2	ROX	Standard	4	Reference	Reference	Reference	Reference	Reference	Reference	Reference	Reference	89.39
C8	16S Q3 1/1024 T2	FAM	Standard	4	0.3595	16.16	0.00098	0.999	-3.299	101	16.14	0.06	81.35
C12	16S Q3 1/1024 T3	ROX	Standard	4	Reference	Reference	Reference	Reference	Reference	Reference	Reference	Reference	88.41
C12	16S Q3 1/1024 T3	FAM	Standard	4	0.3595	16.06	0.00098	0.999	-3.299	101	16.14	0.06	81.34
Well	Well Name	Dye	Well Type	Replicate	Threshold (dRn)	Ct (dRn)	Quantity (copies)	RSq (dRn)	Slope (dRn)	Efficiency (%)	Ct Avg. Treated Ind. (dRn)	Ct SD Treated Ind. (dRn)	Tm Product 1 (-R'(T))
---	16S Q3 1/4 T1	ROX	Standard	1	Reference	Reference	Reference	Reference	Reference	Reference	Reference	Reference	92.19
---	16S Q3 1/4 T1	FAM	Standard	1	0.3595	10.16	0.0625	1	-3.299	101	10.17	0.1	81.38
---	16S Q3 1/64 T1	ROX	Standard	2	Reference	Reference	Reference	Reference	Reference	Reference	Reference	Reference	90.28
---	16S Q3 1/64 T1	FAM	Standard	2	0.3595	12.16	0.0156	1	-3.299	101	12.16	0.06	81.38
---	16S Q3 1/256 T1	ROX	Standard	3	Reference	Reference	Reference	Reference	Reference	Reference	Reference	Reference	90.28
---	16S Q3 1/256 T1	FAM	Standard	3	0.3595	14.1	0.0039	1	-3.299	101	14.1	0.09	81.38
---	16S Q3 1/1024 T1	ROX	Standard	4	Reference	Reference	Reference	Reference	Reference	Reference	Reference	Reference	89.39
---	16S Q3 1/1024 T1	FAM	Standard	4	0.3595	16.13	0.00098	1	-3.299	101	16.14	0.06	81.38

## Sheet: gtrA Q1 std curve data
Well	Well Name	Dye	Well Type	Replicate	Threshold (dRn)	Ct (dRn)	Quantity (copies)	RSq (dRn)	Slope (dRn)	Efficiency (%)	Ct Avg. Treated Ind. (dRn)	Ct SD Treated Ind. (dRn)	Tm Product 1 (-R'(T))
A1	gtrA Q1 undiluted T1	ROX	Standard	1	Reference	Reference	Reference	Reference	Reference	Reference	Reference	Reference	91.88
A1	gtrA Q1 undiluted T1	FAM	Standard	1	0.3364	20.23	1	0.996	-3.348	98.9	20.13	0.09	79.15
A5	gtrA Q1 undiluted T2	ROX	Standard	1	Reference	Reference	Reference	Reference	Reference	Reference	Reference	Reference	88.28
A5	gtrA Q1 undiluted T2	FAM	Standard	1	0.3364	20.09	1	0.996	-3.348	98.9	20.13	0.09	79.15
A9	gtrA Q1 undiluted T3	ROX	Standard	1	Reference	Reference	Reference	Reference	Reference	Reference	Reference	Reference	88.78
A9	gtrA Q1 undiluted T3	FAM	Standard	1	0.3364	20.06	1	0.996	-3.348	98.9	20.13	0.09	79.15
A2	gtrA Q1 1/4 T1	ROX	Standard	2	Reference	Reference	Reference	Reference	Reference	Reference	Reference	Reference	87.78
A2	gtrA Q1 1/4 T1	FAM	Standard	2	0.3364	22.27	0.25	0.996	-3.348	98.9	22.18	0.12	79.15
A6	gtrA Q1 1/4 T2	ROX	Standard	2	Reference	Reference	Reference	Reference	Reference	Reference	Reference	Reference	82.13
A6	gtrA Q1 1/4 T2	FAM	Standard	2	0.3364	22.23	0.25	0.996	-3.348	98.9	22.18	0.12	78.15
A10	gtrA Q1 1/4 T3	ROX	Standard	2	Reference	Reference	Reference	Reference	Reference	Reference	Reference	Reference	88.78
A10	gtrA Q1 1/4 T3	FAM	Standard	2	0.3364	22.04	0.25	0.996	-3.348	98.9	22.18	0.12	79.15
A3	gtrA Q1 1/16 T1	ROX	Standard	3	Reference	Reference	Reference	Reference	Reference	Reference	Reference	Reference	81.62
A3	gtrA Q1 1/16 T1	FAM	Standard	3	0.3364	24.2	0.0625	0.996	-3.348	98.9	24.1	0.09	78.15
A7	gtrA Q1 1/16 T2	ROX	Standard	3	Reference	Reference	Reference	Reference	Reference	Reference	Reference	Reference	89.28
A7	gtrA Q1 1/16 T2	FAM	Standard	3	0.3364	24.04	0.0625	0.996	-3.348	98.9	24.1	0.09	79.15
A11	gtrA Q1 1/16 T3	ROX	Standard	3	Reference	Reference	Reference	Reference	Reference	Reference	Reference	Reference	81.12
A11	gtrA Q1 1/16 T3	FAM	Standard	3	0.3364	24.07	0.0625	0.996	-3.348	98.9	24.1	0.09	78.15
A4	gtrA Q1 1/64 T1	ROX	Standard	4	Reference	Reference	Reference	Reference	Reference	Reference	Reference	Reference	88.28
A4	gtrA Q1 1/64 T1	FAM	Standard	4	0.3364	26.49	0.0156	0.996	-3.348	98.9	26.21	0.28	77.63
A8	gtrA Q1 1/64 T2	ROX	Standard	4	Reference	Reference	Reference	Reference	Reference	Reference	Reference	Reference	88.78
A8	gtrA Q1 1/64 T2	FAM	Standard	4	0.3364	26.21	0.0156	0.996	-3.348	98.9	26.21	0.28	78.65
A12	gtrA Q1 1/64 T3	ROX	Standard	4	Reference	Reference	Reference	Reference	Reference	Reference	Reference	Reference	91.88
A12	gtrA Q1 1/64 T3	FAM	Standard	4	0.3364	25.93	0.0156	0.996	-3.348	98.9	26.21	0.28	79.15
Well	Well Name	Dye	Well Type	Replicate	Threshold (dRn)	Ct (dRn)	Quantity (copies)	RSq (dRn)	Slope (dRn)	Efficiency (%)	Ct Avg. Treated Ind. (dRn)	Ct SD Treated Ind. (dRn)	Tm Product 1 (-R'(T))
---	gtrA Q1 undiluted T1	ROX	Standard	1	Reference	Reference	Reference	Reference	Reference	Reference	Reference	Reference	91.35
---	gtrA Q1 undiluted T1	FAM	Standard	1	0.3364	20.13	1	1	-3.339	99.3	20.13	0.09	79.15
---	gtrA Q1 1/4 T1	ROX	Standard	2	Reference	Reference	Reference	Reference	Reference	Reference	Reference	Reference	88.78
---	gtrA Q1 1/4 T1	FAM	Standard	2	0.3364	22.17	0.25	1	-3.339	99.3	22.18	0.12	78.65
---	gtrA Q1 1/16 T1	ROX	Standard	3	Reference	Reference	Reference	Reference	Reference	Reference	Reference	Reference	88.28
---	gtrA Q1 1/16 T1	FAM	Standard	3	0.3364	24.1	0.0625	1	-3.339	99.3	24.1	0.09	78.65
---	gtrA Q1 1/64 T1	ROX	Standard	4	Reference	Reference	Reference	Reference	Reference	Reference	Reference	Reference	88.28
---	gtrA Q1 1/64 T1	FAM	Standard	4	0.3364	26.19	0.0156	1	-3.339	99.3	26.21	0.28	79.15

## Sheet: recA Q1 std curve data
Well	Well Name	Dye	Well Type	Replicate	Threshold (dRn)	Ct (dRn)	Quantity (copies)	RSq (dRn)	Slope (dRn)	Efficiency (%)	Ct Avg. Treated Ind. (dRn)	Ct SD Treated Ind. (dRn)	Tm Product 1 (-R'(T))
A1	recA Q1 undiluted T1	ROX	Standard	1	Reference	Reference	Reference	Reference	Reference	Reference	Reference	Reference	92.13
A1	recA Q1 undiluted T1	FAM	Standard	1	0.1201	16.35	1	0.994	-3.299	101	16.25	0.1	80.4
A5	recA Q1 undiluted T2	ROX	Standard	1	Reference	Reference	Reference	Reference	Reference	Reference	Reference	Reference	91.19
A5	recA Q1 undiluted T2	FAM	Standard	1	0.1201	16.24	1	0.994	-3.299	101	16.25	0.1	80.4
A9	recA Q1 undiluted T3	ROX	Standard	1	Reference	Reference	Reference	Reference	Reference	Reference	Reference	Reference	88.34
A9	recA Q1 undiluted T3	FAM	Standard	1	0.1201	16.15	1	0.994	-3.299	101	16.25	0.1	80.4
A2	recA Q1 1/4 T1	ROX	Standard	2	Reference	Reference	Reference	Reference	Reference	Reference	Reference	Reference	92.13
A2	recA Q1 1/4 T1	FAM	Standard	2	0.1201	18.08	0.25	0.994	-3.299	101	18.11	0.23	80.4
A6	recA Q1 1/4 T2	ROX	Standard	2	Reference	Reference	Reference	Reference	Reference	Reference	Reference	Reference	91.19
A6	recA Q1 1/4 T2	FAM	Standard	2	0.1201	18.36	0.25	0.994	-3.299	101	18.11	0.23	80.4
A10	recA Q1 1/4 T3	ROX	Standard	2	Reference	Reference	Reference	Reference	Reference	Reference	Reference	Reference	90.73
A10	recA Q1 1/4 T3	FAM	Standard	2	0.1201	17.89	0.25	0.994	-3.299	101	18.11	0.23	80.4
A3	recA Q1 1/16 T1	ROX	Standard	3	Reference	Reference	Reference	Reference	Reference	Reference	Reference	Reference	92.13
A3	recA Q1 1/16 T1	FAM	Standard	3	0.1201	19.97	0.0625	0.994	-3.299	101	20.03	0.12	80.4
A7	recA Q1 1/16 T2	ROX	Standard	3	Reference	Reference	Reference	Reference	Reference	Reference	Reference	Reference	91.19
A7	recA Q1 1/16 T2	FAM	Standard	3	0.1201	19.96	0.0625	0.994	-3.299	101	20.03	0.12	80.4
A11	recA Q1 1/16 T3	ROX	Standard	3	Reference	Reference	Reference	Reference	Reference	Reference	Reference	Reference	91.65
A11	recA Q1 1/16 T3	FAM	Standard	3	0.1201	20.17	0.0625	0.994	-3.299	101	20.03	0.12	80.41
A4	recA Q1 1/64 T1	ROX	Standard	4	Reference	Reference	Reference	Reference	Reference	Reference	Reference	Reference	91.19
A4	recA Q1 1/64 T1	FAM	Standard	4	0.1201	22.15	0.0156	0.994	-3.299	101	22.23	0.25	80.4
A8	recA Q1 1/64 T2	ROX	Standard	4	Reference	Reference	Reference	Reference	Reference	Reference	Reference	Reference	87.88
A8	recA Q1 1/64 T2	FAM	Standard	4	0.1201	22.03	0.0156	0.994	-3.299	101	22.23	0.25	80.4
A12	recA Q1 1/64 T3	ROX	Standard	4	Reference	Reference	Reference	Reference	Reference	Reference	Reference	Reference	92.13
A12	recA Q1 1/64 T3	FAM	Standard	4	0.1201	22.51	0.0156	0.994	-3.299	101	22.23	0.25	80.41
Well	Well Name	Dye	Well Type	Replicate	Threshold (dRn)	Ct (dRn)	Quantity (copies)	RSq (dRn)	Slope (dRn)	Efficiency (%)	Ct Avg. Treated Ind. (dRn)	Ct SD Treated Ind. (dRn)	Tm Product 1 (-R'(T))
---	recA Q1 undiluted T1	ROX	Standard	1	Reference	Reference	Reference	Reference	Reference	Reference	Reference	Reference	90.71
---	recA Q1 undiluted T1	FAM	Standard	1	0.1201	16.24	1	0.999	-3.287	101.5	16.25	0.1	80.4
---	recA Q1 1/4 T1	ROX	Standard	2	Reference	Reference	Reference	Reference	Reference	Reference	Reference	Reference	92.13
---	recA Q1 1/4 T1	FAM	Standard	2	0.1201	18.1	0.25	0.999	-3.287	101.5	18.11	0.23	80.4
---	recA Q1 1/16 T1	ROX	Standard	3	Reference	Reference	Reference	Reference	Reference	Reference	Reference	Reference	91.65
---	recA Q1 1/16 T1	FAM	Standard	3	0.1201	20.04	0.0625	0.999	-3.287	101.5	20.03	0.12	80.4
---	recA Q1 1/64 T1	ROX	Standard	4	Reference	Reference	Reference	Reference	Reference	Reference	Reference	Reference	91.65
---	recA Q1 1/64 T1	FAM	Standard	4	0.1201	22.2	0.0156	0.999	-3.287	101.5	22.23	0.25	80.4
