# Supplementary material for: Reduced Heme Levels Underlie the Exponential Growth Defect of the Shewanella oneidensis hfq Mutant
Source: PLoS One. 2014 Oct 30;9(10):e109879. doi: 10.1371/journal.pone.0109879 (PMC4214671; doi:10.1371/journal.pone.0109879)
Supplement: Data S2 — Data for Figure 1D . Raw and processed data for total free iron assays. (XLSX) [file pone.0109879.s002.xlsx]

## Sheet: Fig. 1D
							[iron]µM	stdev
						MR1/ev 4hr	5.53114	0.636826			Comparison	T-test P value
						15/ev 4hr	6.0989	0.21978			MR1/ev 4hr vs. 15/ev 4hr	0.218138
							ABS562
							4hrs
						MR-1/pBBAD-SP #1	0.113	6.20879				ABS =.0182(conc)
						MR-1/pBBAD-SP #2	0.09	4.94505				R2 = .99705
						MR-1/pBBAD-SP #3	0.099	5.43956
						mean	0.100667	5.53114	0.636826
							4hrs
						hfqΔ/pBBAD-SP #1	0.115	6.31868
						hfqΔ/pBBAD-SP #2	0.111	6.0989
						hfqΔ/pBBAD-SP #3	0.107	5.87912
						mean	0.111	6.0989	0.21978
