# Supplementary material for: Reduced Heme Levels Underlie the Exponential Growth Defect of the Shewanella oneidensis hfq Mutant
Source: PLoS One. 2014 Oct 30;9(10):e109879. doi: 10.1371/journal.pone.0109879 (PMC4214671; doi:10.1371/journal.pone.0109879)
Supplement: Data S5 — Data for Figure S2. Raw and processed data from iron assay standard curve and from total free iron assays. (XLSX) [file pone.0109879.s005.xlsx]

## Sheet: Fig. S2A
fe conc	abs562
0	0
2	0.038
4	0.076
6	0.116
8	0.15
10	0.19
12	0.227
14	0.254
16	0.278
18	0.325
20	0.36

## Sheet: Fig. S2B
		abs562	stdev		abs562	stdev
	5uM #1	0.103		5µM FeSO4	0.103333	0.00057735
	5uM #2	0.104		5µM hemin	0.00366667	0.00057735
	5uM #3	0.103
	hemin 5 #1	0.004
	hemin 5 #2	0.004
	hemin 5 #3	0.003
			t-test	FeSO4 vs hemin
				3.00235e-09	****

## Sheet: Fig. S2C
				4hrs				6hrs				8hrs
	experiment 1			abs600	abs562			abs600	abs562			abs600	abs562
			MR1 #1	2.85	0.101			4.62	0.07			5.87	0.06
			MR1 #2	3.15	0.099			5.13	0.067			6.26	0.054
			MR1 #3	3.18	0.094			5.06	0.069			6.11	0.055
			15 #1	1.31	0.103			3.37	0.099			4.4	0.083
			15 #2	1.4	0.098			3.15	0.107			4.38	0.089
			15 #3	1.33	0.099			2.84	0.113			4.07	0.089
				4hrs				6hrs				8hrs
	experiment 2			abs600	abs562			abs600	abs562			abs600	abs562
			MR1 #1	1.94	0.113			4.22	0.083			5.73	0.057
			MR1 #2	2.2	0.09			4.81	0.076			5.99	0.055
			MR1 #3	2.26	0.099			4.56	0.076			5.79	0.055
			15 #1	1.05	0.115			2.85	0.1			4.28	0.088
			15 #2	1.05	0.111			2.58	0.107			3.9	0.097
			15 #3	1.1	0.107			2.79	0.099			3.9	0.099
	mr1			15
	2.85	0.101		1.31	0.103
	3.15	0.099		1.4	0.098
	3.18	0.094		1.33	0.099
	4.62	0.07		2.85	0.1
	5.13	0.067		2.58	0.107
	5.06	0.069		2.79	0.099
	5.87	0.06		4.28	0.088
	6.26	0.054		3.9	0.097
	6.11	0.055		3.9	0.099
	1.94	0.113		1.05	0.115
	2.2	0.09		1.05	0.111
	2.26	0.099		1.1	0.107
	4.22	0.083		3.37	0.099
	4.81	0.076		3.15	0.107
	4.56	0.076		2.84	0.113
	5.73	0.057		4.4	0.083
	5.99	0.055		4.38	0.089
	5.79	0.055		4.07	0.089
